# Supplementary material for: Assessment of Purple Loosestrife (Lythrum salicaria L.) Extracts from Wild Flora of Transylvania: Phenolic Profile, Antioxidant Activity, In Vivo Toxicity, and Gene Expression Variegation Studies
Source: Pharmaceutics. 2025 Aug 22;17(9):1097. doi: 10.3390/pharmaceutics17091097 (PMC12473393; doi:10.3390/pharmaceutics17091097)
Supplement: Supplementary file 1 [file pharmaceutics-17-01097-s001.zip]

Archive with 1 entries (1 files):
- pharmaceutics-3801199-supplementary.pdf
